# Supplementary material for: Lipopolysaccharide core type diversity in the Escherichia coli species in association with phylogeny, virulence gene repertoire and distribution of type VI secretion systems
Source: Microb Genom. 2021 Sep 29;7(9):000652. doi: 10.1099/mgen.0.000652 (PMC8715443; doi:10.1099/mgen.0.000652)
Supplement: Supplementary material 5 [file mgen-7-0652-s005.xlsx]

## Sheet: Sheet1
Supplementary Table S4 - Leclercq et al., Lipopolysaccharide core type diversity in the Escherichia coli species in association with phylogeny, virulence gene repertoire and distribution of type VI secretion systems
ID	Group 1 gene name	Group 1 gene type	Group 2 gene name	Group 2 gene type	Group 3 gene name	Group 3 gene type	Group 4 gene name	Group 4 gene type	Group 5 gene name	Group 5 gene type	Group 6 gene name	Group 6 gene type	Group 7 gene name	Group 7 gene type	Group 8 gene name	Group 8 gene type	Group 9 gene name	Group 9 gene type	Group 10 gene name	Group 10 gene type	Group 11 gene name	Group 11 gene type	Group 12 gene name	Group 12 gene type	Group 13 gene name	Group 13 gene type	Group 14 gene name	Group 14 gene type	Group 15 gene name	Group 15 gene type	Group 16 gene name	Group 16 gene type	Group 17 gene name	Group 17 gene type	Group 18 gene name	Group 18 gene type	Group 19 gene name	Group 19 gene type	Group 20 gene name	Group 20 gene type	Group 21 gene name	Group 21 gene type	Group 22 gene name	Group 22 gene type	Group 23 gene name	Group 23 gene type	Group 24 gene name	Group 24 gene type	Group 25 gene name
1	E2348C_1041_nleB2_NA_T3SS_effector_like_protein_NleB_homolog_Escherichia_coli_O127_H6_E2348_69_EPEC_T3SS_TTSS	T3SS_TTSS_virulence_factors	E2348C_0718_nleH1_NA_T3SS_secreted_effector_NleH_homolog_Escherichia_coli_O127_H6_E2348_69_EPEC_T3SS_TTSS	T3SS_TTSS_virulence_factors	EC042_0022_NA_YP_006094357_fimbrial_outer_membrane_usher_protein_Escherichia_coli_O44_H18_042_EAEC_CU_fimbriae	CU_fimbriae_virulence_factors	L7032_etpC_NA_type_II_secretion_protein_Escherichia_coli_O157_H7_EDL933_EHEC_T2SS	T2SS_virulence_factors	AAM88303_stx2dB_AAM88303_Shiga_toxin_2_variant_d_B_subunit_Escherichia_coli_O91_H21_B2F1_Toxin	Toxin_virulence_factors	ECs0413_fbpC_NP_308440_ferric_transporter_ATP_binding_protein_Escherichia_coli_O157_H7_EDL933_EHEC_Iron_uptake	Iron_uptake_virulence_factors	E2348C_1042_nleC_NA_T3SS_secreted_effector_NleC_homolog_Escherichia_coli_O127_H6_E2348_69_EPEC_T3SS_TTSS	T3SS_TTSS_virulence_factors	E2348C_1044_nleD_NA_T3SS_secreted_effector_NleD_homolog_Escherichia_coli_O127_H6_E2348_69_EPEC_T3SS_TTSS	T3SS_TTSS_virulence_factors	b4287_fecE_NP_418707_iron_dicitrate_transporter_subunit_Escherichia_coli_K_12_MG1655_NPEC_Iron_uptake	Iron_uptake_virulence_factors	EC042_2578_yfcU_YP_006096881_fimbrial_outer_membrane_usher_protein_Escherichia_coli_O44_H18_042_EAEC_CU_fimbriae	CU_fimbriae_virulence_factors	EC1303_c08880_flu_1_AJF55638_antigen_43_Ag43_phase_variable_biofilm_formation_autotransporter_Escherichia_coli_O70_H32_1303_MPEC_Autotransporter_T5SS	Autotransporter_T5SS_virulence_factors	EC1303_c11130_flu_2_AJF55855_antigen_43_Ag43_phase_variable_biofilm_formation_autotransporter_Escherichia_coli_O70_H32_1303_MPEC_Autotransporter_T5SS	Autotransporter_T5SS_virulence_factors	c3610_iha_NA_bifunctional_enterobactin_receptor_adhesin_protein_Escherichia_coli_O6_K2_H1_CFT073_UPEC_Adhesion_invasion	Adhesion_invasion_virulence_factors	EC042_1518_sitD_NA_iron_ABC_transporter_permease_Escherichia_coli_O44_H18_042_EAEC_Iron_uptake	Iron_uptake_virulence_factors	c2419_ybtS_NA_salicylate_synthase_Irp9_Escherichia_coli_O6_K2_H1_CFT073_UPEC_Iron_uptake	Iron_uptake_virulence_factors	b3322_gspB_NP_417781_part_of_gsp_divergon_involved_in_type_II_protein_secretion_Escherichia_coli_K_12_MG1655_NPEC_T2SS	T2SS_virulence_factors	b0135_yadC_NP_414677_putative_fimbrial_like_adhesin_protein_Escherichia_coli_K_12_MG1655_NPEC_CU_fimbriae	CU_fimbriae_virulence_factors	c1240_focI_NA_putative_minor_F1C_fimbrial_subunit_Escherichia_coli_O6_K2_H1_CFT073_UPEC_CU_fimbriae	CU_fimbriae_virulence_factors	CAJ76283_clbQ_CAJ76283_putative_thioesterase_Escherichia_coli_O18_K1_H7_IHE3034_MNEC_Toxin	Toxin_virulence_factors	EC042_4529_NA_NA_putative_type_VI_secretion_protein_Escherichia_coli_O44_H18_042_EAEC_T6SS	T6SS_virulence_factors	AK99_RS0104265_kpsS_III_WP_001735713_capsule_polysaccharide_modification_protein_Escherichia_coli_MS499_ExPEC_Serum_resistance	Serum_resistance_virulence_factors	c2482_hma_NP_754374_outer_membrane_receptor_for_iron_compound_or_colicin_Escherichia_coli_O6_K2_H1_CFT073_UPEC_Iron_uptake	Iron_uptake_virulence_factors	c3791_ygiL_NP_755662_fimbrial_protein_Escherichia_coli_O6_K2_H1_CFT073_UPEC_CU_fimbriae	CU_fimbriae_virulence_factors	APECO1_1756_aec15_NA_hypothetical_protein_Escherichia_coli_O1_K1_H7_APEC_O1_APEC_T6SS	T6SS_virulence_factors	UTI89_C3368_neuS_YP_542346_poly_alpha_28_sialosyl_sialyltransferase_Escherichia_coli_O18_K1_H7_UTI89_UPEC_Serum_resistance
2	E2348C_1445_nleF_NA_T3SS_secreted_effector_NleF_homolog_Escherichia_coli_O127_H6_E2348_69_EPEC_T3SS_TTSS	T3SS_TTSS_virulence_factors	E2348C_1442_nleA_espI_NA_T3SS_secreted_effector_NleA_EspI_homolog_Escherichia_coli_O127_H6_E2348_69_EPEC_T3SS_TTSS	T3SS_TTSS_virulence_factors	EC042_0023_NA_YP_006094358_fimbrial_chaperone_protein_Escherichia_coli_O44_H18_042_EAEC_CU_fimbriae	CU_fimbriae_virulence_factors	L7033_etpD_NA_type_II_secretion_protein_Escherichia_coli_O157_H7_EDL933_EHEC_T2SS	T2SS_virulence_factors	ABU55303_stx2cB_ABU55303_Shiga_toxin_2c_subunit_B_Escherichia_coli_O177_NM_06_5121_Toxin	Toxin_virulence_factors	ECs0414_fbpB_NP_308441_ferric_transport_system_permease_Escherichia_coli_O157_H7_EDL933_EHEC_Iron_uptake	Iron_uptake_virulence_factors	ECs1567_espO1_1_NA_hypothetical_protein_Escherichia_coli_O157_H7_Sakai_EHEC_T3SS_TTSS	T3SS_TTSS_virulence_factors	E2348C_3930_espF_NA_LEE_encoded_effector_EspF_Escherichia_coli_O127_H6_E2348_69_EPEC_T3SS_TTSS	T3SS_TTSS_virulence_factors	b4288_fecD_NP_418708_iron_dicitrate_transporter_subunit_Escherichia_coli_K_12_MG1655_NPEC_Iron_uptake	Iron_uptake_virulence_factors	EC042_3054_orgB_YP_006097349_putative_oxygen_regulated_invasion_protein_Escherichia_coli_O44_H18_042_EAEC_T3SS_TTSS	T3SS_TTSS_virulence_factors	ECSP_1319_cah_NA_calcium_binding_autotransporter_Escherichia_coli_O157_H7_TW14359_EHEC_Autotransporter_T5SS	Autotransporter_T5SS_virulence_factors	EC1303_c38650_astA_AJF58514_heat_stable_enterotoxin_1_EAST1_Escherichia_coli_O70_H32_1303_MPEC_Toxin	Toxin_virulence_factors	c3623_iutA_NP_755498_IutA_protein_Escherichia_coli_O6_K2_H1_CFT073_UPEC_Iron_uptake	Iron_uptake_virulence_factors	EC042_1519_sitC_NA_iron_ABC_transporter_permease_Escherichia_coli_O44_H18_042_EAEC_Iron_uptake	Iron_uptake_virulence_factors	c2420_ybtX_NA_putative_cytoplasmic_transmembrane_protein_Escherichia_coli_O6_K2_H1_CFT073_UPEC_Iron_uptake	Iron_uptake_virulence_factors	b3323_gspA_NP_417782_general_secretory_pathway_component_cryptic_Escherichia_coli_K_12_MG1655_NPEC_T2SS	T2SS_virulence_factors	b0719_ybgD_NP_415247_putative_fimbrial_like_adhesin_protein_Escherichia_coli_K_12_MG1655_NPEC_CU_fimbriae	CU_fimbriae_virulence_factors	c1241_focC_NA_F1C_periplasmic_chaperone_Escherichia_coli_O6_K2_H1_CFT073_UPEC_CU_fimbriae	CU_fimbriae_virulence_factors	CAJ76284_clbP_CAJ76284_putative_penicillin_binding_protein_Escherichia_coli_O18_K1_H7_IHE3034_MNEC_Toxin	Toxin_virulence_factors	ECP_2800_NA_YP_670685_hypothetical_protein_Escherichia_coli_O6_K15_H31_536_UPEC_T6SS	T6SS_virulence_factors	c3697_kpsT_K2_NP_755572_KpsT_protein_Escherichia_coli_O6_K2_H1_CFT073_UPEC_Serum_resistance	Serum_resistance_virulence_factors	c4307_chuS_NA_putative_heme_hemoglobin_transport_protein_Escherichia_coli_O6_K2_H1_CFT073_UPEC_Iron_uptake	Iron_uptake_virulence_factors	c3792_yqiG_NP_755663_outer_membrane_usher_protein_yqiG_Escherichia_coli_O6_K2_H1_CFT073_UPEC_CU_fimbriae	CU_fimbriae_virulence_factors	c0393_vat_NP_752330_hemoglobin_protease_Escherichia_coli_O6_K2_H1_CFT073_UPEC_Autotransporter_T5SS	Autotransporter_T5SS_virulence_factors	UTI89_C3369_neuE_YP_542347_NeuE_protein_Escherichia_coli_O18_K1_H7_UTI89_UPEC_Serum_resistance
3	E2348C_3931_NA_NA_component_of_T3SS_Escherichia_coli_O127_H6_E2348_69_EPEC_T3SS_TTSS	T3SS_TTSS_virulence_factors	E2348C_1444_nleH2_NA_T3SS_secreted_effector_NleH_homolog_Escherichia_coli_O127_H6_E2348_69_EPEC_T3SS_TTSS	T3SS_TTSS_virulence_factors	EC042_0024_NA_YP_006094359_fimbrial_protein_Escherichia_coli_O44_H18_042_EAEC_CU_fimbriae	CU_fimbriae_virulence_factors	L7034_etpE_NA_type_II_secretion_protein_Escherichia_coli_O157_H7_EDL933_EHEC_T2SS	T2SS_virulence_factors	BAE79484_stx2fB_BAE79484_shiga_toxin_2_variant_f_B_subunit_Escherichia_coli_O63_NM_ngsk02014_Toxin	Toxin_virulence_factors	ECs0415_fbpA_NP_308442_periplasmic_iron_binding_protein_Escherichia_coli_O157_H7_EDL933_EHEC_Iron_uptake	Iron_uptake_virulence_factors	ECs1821_espO1_2_NA_hypothetical_protein_Escherichia_coli_O157_H7_Sakai_EHEC_T3SS_TTSS	T3SS_TTSS_virulence_factors	Z0990_nleD_NA_hypothetical_protein_Escherichia_coli_O157_H7_EDL933_EHEC_T3SS_TTSS	T3SS_TTSS_virulence_factors	b4289_fecC_NP_418709_iron_dicitrate_transporter_subunit_Escherichia_coli_K_12_MG1655_NPEC_Iron_uptake	Iron_uptake_virulence_factors	EC042_3058_eprI_YP_006097353_type_III_secretion_system_protein_Escherichia_coli_O44_H18_042_EAEC_T3SS_TTSS	T3SS_TTSS_virulence_factors			ECP_0433_upaC_YP_668363_autotransporter_pertactin_Escherichia_coli_O6_K15_H31_536_UPEC_Autotransporter_T5SS	Autotransporter_T5SS_virulence_factors	c3624_iucD_NP_755499_IucD_protein_Escherichia_coli_O6_K2_H1_CFT073_UPEC_Iron_uptake	Iron_uptake_virulence_factors	EC042_1520_sitB_NA_iron_ABC_transporter_ATP_binding_protein_Escherichia_coli_O44_H18_042_EAEC_Iron_uptake	Iron_uptake_virulence_factors	c2421_ybtQ_NA_ABC_transporter_Escherichia_coli_O6_K2_H1_CFT073_UPEC_Iron_uptake	Iron_uptake_virulence_factors	b3324_gspC_NP_417783_general_secretory_pathway_component_cryptic_Escherichia_coli_K_12_MG1655_NPEC_T2SS	T2SS_virulence_factors	b2332_yfcO_NP_416835_DUF2544_family_putative_outer_membrane_protein_Escherichia_coli_K_12_MG1655_NPEC_CU_fimbriae	CU_fimbriae_virulence_factors	c1242_focD_NA_F1C_fimbrial_usher_Escherichia_coli_O6_K2_H1_CFT073_UPEC_CU_fimbriae	CU_fimbriae_virulence_factors	CAJ76285_clbO_CAJ76285_putative_polyketide_synthase_Escherichia_coli_O18_K1_H7_IHE3034_MNEC_Toxin	Toxin_virulence_factors	ECP_2801_NA_YP_670686_hypothetical_protein_Escherichia_coli_O6_K15_H31_536_UPEC_T6SS	T6SS_virulence_factors	c3698_kpsM_K2_NP_755573_KpsM_protein_Escherichia_coli_O6_K2_H1_CFT073_UPEC_Serum_resistance	Serum_resistance_virulence_factors	c4308_chuA_NA_outer_membrane_heme_hemoglobin_receptor_Escherichia_coli_O6_K2_H1_CFT073_UPEC_Iron_uptake	Iron_uptake_virulence_factors	c3793_yqiH_NP_755664_fimbrial_chaperone_yqiH_Escherichia_coli_O6_K2_H1_CFT073_UPEC_CU_fimbriae	CU_fimbriae_virulence_factors	ECOK1_0270_sepA_YP_006099515_hemoglobin_binding_protease_Hbp_Escherichia_coli_O18_K1_H7_IHE3034_MNEC_Autotransporter_T5SS	Autotransporter_T5SS_virulence_factors	UTI89_C3370_neuC_YP_542348_polysialic_acid_biosynthesis_protein_P7_Escherichia_coli_O18_K1_H7_UTI89_UPEC_Serum_resistance
4	E2348C_3932_escF_NA_T3SS_structure_protein_EscF_Escherichia_coli_O127_H6_E2348_69_EPEC_T3SS_TTSS	T3SS_TTSS_virulence_factors	E2348C_3230_espL2_NA_T3SS_secreted_effector_EspL_homolog_Escherichia_coli_O127_H6_E2348_69_EPEC_T3SS_TTSS	T3SS_TTSS_virulence_factors	EC042_1639A_yneL_YP_006095950_putative_fimbrial_operon_transcriptional_regulator_Escherichia_coli_O44_H18_042_EAEC_CU_fimbriae	CU_fimbriae_virulence_factors	L7035_etpF_NA_type_II_secretion_protein_Escherichia_coli_O157_H7_EDL933_EHEC_T2SS	T2SS_virulence_factors	BAE86852_stx2eB_BAE86852_shiga_toxin_2_variant_e_B_subunit_Escherichia_coli_ngsk_EC2e_Toxin	Toxin_virulence_factors	Z1019_espX2_NA_hypothetical_protein_Escherichia_coli_O157_H7_EDL933_EHEC_T3SS_TTSS	T3SS_TTSS_virulence_factors	Z0986_nleC_NA_hypothetical_protein_Escherichia_coli_O157_H7_EDL933_EHEC_T3SS_TTSS	T3SS_TTSS_virulence_factors	Z3013_fliC_NA_flagellin_Escherichia_coli_O157_H7_EDL933_EHEC_Flagella	Flagella_virulence_factors	b4290_fecB_NP_418710_iron_dicitrate_transporter_subunit_Escherichia_coli_K_12_MG1655_NPEC_Iron_uptake	Iron_uptake_virulence_factors	Z3948_ehaD_NP_289202_ABC_transporter_ATP_binding_protein_Escherichia_coli_O157_H7_EDL933_EHEC_Autotransporter_T5SS	Autotransporter_T5SS_virulence_factors			pECS88_0105_imm_YP_002401103_Colicin_Ia_immunity_protein_Escherichia_coli_O45_K1_H7_S88_plasmid_pECOS88_MNEC_Toxin	Toxin_virulence_factors	c3625_iucC_NP_755500_IucC_protein_Escherichia_coli_O6_K2_H1_CFT073_UPEC_Iron_uptake	Iron_uptake_virulence_factors	EC042_1521_sitA_NA_iron_ABC_transporter_substrate_binding_protein_Escherichia_coli_O44_H18_042_EAEC_Iron_uptake	Iron_uptake_virulence_factors	c2422_ybtP_NA_putative_inner_membrane_ABC_transporter_Escherichia_coli_O6_K2_H1_CFT073_UPEC_Iron_uptake	Iron_uptake_virulence_factors	b3325_gspD_NP_417784_general_secretory_pathway_component_cryptic_Escherichia_coli_K_12_MG1655_NPEC_T2SS	T2SS_virulence_factors	b2333_yfcP_NP_416836_putative_fimbrial_like_adhesin_protein_Escherichia_coli_K_12_MG1655_NPEC_CU_fimbriae	CU_fimbriae_virulence_factors	c1243_focF_NA_F1C_minor_fimbrial_subunit_F_Escherichia_coli_O6_K2_H1_CFT073_UPEC_CU_fimbriae	CU_fimbriae_virulence_factors	CAJ76286_clbN_CAJ76286_putative_non_ribosomal_peptide_synthetase_Escherichia_coli_O18_K1_H7_IHE3034_MNEC_Toxin	Toxin_virulence_factors	ECP_2802_NA_YP_670687_hypothetical_protein_Escherichia_coli_O6_K15_H31_536_UPEC_T6SS	T6SS_virulence_factors	ECABU_c33430_kpsF_II_YP_006107339_polysialic_acid_capsule_synthesis_protein_KpsF_Escherichia_coli_ABU_83972_NPEC_Serum_resistance	Serum_resistance_virulence_factors	c4313_chuT_NA_putative_periplasmic_binding_protein_Escherichia_coli_O6_K2_H1_CFT073_UPEC_Iron_uptake	Iron_uptake_virulence_factors	c3794_yqiI_NP_755665_putative_fimbrial_adhesin_Escherichia_coli_O6_K2_H1_CFT073_UPEC_CU_fimbriae	CU_fimbriae_virulence_factors	ECOK1_4837_ibeA_NA_invasion_protein_IbeA_Escherichia_coli_O18_K1_H7_IHE3034_MNEC_Adhesion_invasion	Adhesion_invasion_virulence_factors	UTI89_C3371_neuA_YP_542349_acylneuraminate_cytidylyltransferase_Escherichia_coli_O18_K1_H7_UTI89_UPEC_Serum_resistance
5	E2348C_3933_cesD2_NA_chaperone_CesD2_Escherichia_coli_O127_H6_E2348_69_EPEC_T3SS_TTSS	T3SS_TTSS_virulence_factors	E2348C_3231_nleB1_NA_T3SS_secreted_effector_NleB_homolog_Escherichia_coli_O127_H6_E2348_69_EPEC_T3SS_TTSS	T3SS_TTSS_virulence_factors	EC042_3061_epaS_YP_006097356_type_III_secretion_system_protein_Escherichia_coli_O44_H18_042_EAEC_T3SS_TTSS	T3SS_TTSS_virulence_factors	L7036_etpG_NA_type_II_secretion_protein_Escherichia_coli_O157_H7_EDL933_EHEC_T2SS	T2SS_virulence_factors	Z1465_stx2B_NA_shiga_like_toxin_II_B_subunit_encoded_by_bacteriophage_BP_933W_Escherichia_coli_O157_H7_EDL933_EHEC_Toxin	Toxin_virulence_factors	Z5935_espX6_NA_hypothetical_protein_Escherichia_coli_O157_H7_EDL933_EHEC_T3SS_TTSS	T3SS_TTSS_virulence_factors	Z1822_espX7_nleL_NA_hypothetical_protein_Escherichia_coli_O157_H7_EDL933_EHEC_T3SS_TTSS	T3SS_TTSS_virulence_factors	Z3023_espR3_NA_putative_secreted_protein_Escherichia_coli_O157_H7_EDL933_EHEC_T3SS_TTSS	T3SS_TTSS_virulence_factors	b4291_fecA_NP_418711_ferric_citrate_outer_membrane_transporter_Escherichia_coli_K_12_MG1655_NPEC_Iron_uptake	Iron_uptake_virulence_factors	Z5608_espL4_NA_regulator_of_acetyl_CoA_synthetase_Escherichia_coli_O157_H7_EDL933_EHEC_T3SS_TTSS	T3SS_TTSS_virulence_factors					c3626_iucB_NP_755501_IucB_protein_Escherichia_coli_O6_K2_H1_CFT073_UPEC_Iron_uptake	Iron_uptake_virulence_factors			c2423_ybtA_NA_putative_AraC_type_regulator_Escherichia_coli_O6_K2_H1_CFT073_UPEC_Iron_uptake	Iron_uptake_virulence_factors	b3326_gspE_NP_417785_general_secretory_pathway_component_cryptic_Escherichia_coli_K_12_MG1655_NPEC_T2SS	T2SS_virulence_factors	b2334_yfcQ_NP_416837_putative_fimbrial_like_adhesin_protein_Escherichia_coli_K_12_MG1655_NPEC_CU_fimbriae	CU_fimbriae_virulence_factors	c1245_focH_NA_F1C_putative_fimbrial_adhesin_Escherichia_coli_O6_K2_H1_CFT073_UPEC_CU_fimbriae	CU_fimbriae_virulence_factors	CAJ76287_clbM_CAJ76287_putative_drug_sodium_antiporter_Escherichia_coli_O18_K1_H7_IHE3034_MNEC_Toxin	Toxin_virulence_factors	ECP_2803_NA_YP_670688_hypothetical_protein_Escherichia_coli_O6_K15_H31_536_UPEC_T6SS	T6SS_virulence_factors	ECABU_c33440_kpsE_II_YP_006107340_polysialic_acid_capsule_export_inner_membrane_protein_KpsE_Escherichia_coli_ABU_83972_NPEC_Serum_resistance	Serum_resistance_virulence_factors	c4314_chuW_NA_coproporphyrinogen_III_oxidase_Escherichia_coli_O6_K2_H1_CFT073_UPEC_Iron_uptake	Iron_uptake_virulence_factors			ECP_0113_usp_NA_colicin_Escherichia_coli_O6_K15_H31_536_UPEC_Toxin	Toxin_virulence_factors	UTI89_C3372_neuB_YP_542350_sialic_acid_synthase_NeuB_Escherichia_coli_O18_K1_H7_UTI89_UPEC_Serum_resistance
6	E2348C_3937_speL_NA_secretion_switching_protein_SpeL_Escherichia_coli_O127_H6_E2348_69_EPEC_T3SS_TTSS	T3SS_TTSS_virulence_factors	E2348C_3232_nleE1_NA_T3SS_secreted_effector_NleE_homolog_Escherichia_coli_O127_H6_E2348_69_EPEC_T3SS_TTSS	T3SS_TTSS_virulence_factors	EC042_3068_eivI_YP_006097363_type_III_secretion_system_protein_Escherichia_coli_O44_H18_042_EAEC_T3SS_TTSS	T3SS_TTSS_virulence_factors	L7037_etpH_NA_type_II_secretion_protein_Escherichia_coli_O157_H7_EDL933_EHEC_T2SS	T2SS_virulence_factors					Z1824_espN_NA_hypothetical_protein_Escherichia_coli_O157_H7_EDL933_EHEC_T3SS_TTSS	T3SS_TTSS_virulence_factors	Z3026_espR4_NA_putative_secreted_protein_Escherichia_coli_O157_H7_EDL933_EHEC_T3SS_TTSS	T3SS_TTSS_virulence_factors	b4292_fecR_NP_418712_FecI_pro_sigma_factor_Escherichia_coli_K_12_MG1655_NPEC_Iron_uptake	Iron_uptake_virulence_factors							c3627_iucA_NP_755502_IucA_protein_Escherichia_coli_O6_K2_H1_CFT073_UPEC_Iron_uptake	Iron_uptake_virulence_factors			c2424_irp2_NA_putative_peptide_synthetase_Escherichia_coli_O6_K2_H1_CFT073_UPEC_Iron_uptake	Iron_uptake_virulence_factors	b3327_gspF_NP_417786_general_secretory_pathway_component_cryptic_Escherichia_coli_K_12_MG1655_NPEC_T2SS	T2SS_virulence_factors	b2335_yfcR_NP_416838_putative_fimbrial_like_adhesin_protein_Escherichia_coli_K_12_MG1655_NPEC_CU_fimbriae	CU_fimbriae_virulence_factors	c1246_focY_NA_hypothetical_protein_Escherichia_coli_O6_K2_H1_CFT073_UPEC_CU_fimbriae	CU_fimbriae_virulence_factors	CAJ76288_clbL_CAJ76288_putative_amidase_Escherichia_coli_O18_K1_H7_IHE3034_MNEC_Toxin	Toxin_virulence_factors	ECP_2804_NA_YP_670689_OmpA_family_membrane_protein_Escherichia_coli_O6_K15_H31_536_UPEC_T6SS	T6SS_virulence_factors	ECABU_c33450_kpsD_II_YP_006107341_polysialic_acid_capsule_transport_protein_KpsD_Escherichia_coli_ABU_83972_NPEC_Serum_resistance	Serum_resistance_virulence_factors	c4315_chuX_NA_hypothetical_protein_Escherichia_coli_O6_K2_H1_CFT073_UPEC_Iron_uptake	Iron_uptake_virulence_factors			ECS88_3819_aufG_YP_002393399_fimbrial_like_adhesin_protein_AufG_Escherichia_coli_O45_K1_H7_S88_MNEC_CU_fimbriae	CU_fimbriae_virulence_factors	UTI89_C3373_neuD_YP_542351_sialic_acid_synthase_NeuD_Escherichia_coli_O18_K1_H7_UTI89_UPEC_Serum_resistance
7	E2348C_3938_escD_NA_T3SS_structure_protein_EscD_Escherichia_coli_O127_H6_E2348_69_EPEC_T3SS_TTSS	T3SS_TTSS_virulence_factors	E2348C_3936_espA_NA_translocon_EspA_Escherichia_coli_O127_H6_E2348_69_EPEC_T3SS_TTSS	T3SS_TTSS_virulence_factors	EC042_3069_eivC_YP_006097364_type_III_secretion_system_protein_Escherichia_coli_O44_H18_042_EAEC_T3SS_TTSS	T3SS_TTSS_virulence_factors	L7038_etpI_NA_type_II_secretion_protein_Escherichia_coli_O157_H7_EDL933_EHEC_T2SS	T2SS_virulence_factors					Z2053_paa_NA_putative_intestinal_colonization_factor_encoded_by_prophage_CP_933O_Escherichia_coli_O157_H7_EDL933_EHEC_Adhesion_invasion	Adhesion_invasion_virulence_factors	Z5100_espF_NA_hypothetical_protein_Escherichia_coli_O157_H7_EDL933_EHEC_T3SS_TTSS	T3SS_TTSS_virulence_factors	b4293_fecI_NP_418713_RNA_polymerase_sigma_19_factor_Escherichia_coli_K_12_MG1655_NPEC_Iron_uptake	Iron_uptake_virulence_factors							c3628_shiF_NP_755503_ShiF_protein_Escherichia_coli_O6_K2_H1_CFT073_UPEC_Iron_uptake	Iron_uptake_virulence_factors			c2429_irp1_NA_hypothetical_protein_Escherichia_coli_O6_K2_H1_CFT073_UPEC_Iron_uptake	Iron_uptake_virulence_factors	b3328_gspG_NP_417787_pseudopilin_cryptic_general_secretion_pathway_Escherichia_coli_K_12_MG1655_NPEC_T2SS	T2SS_virulence_factors	b3214_gltF_NP_417681_periplasmic_protein_Escherichia_coli_K_12_MG1655_NPEC_CU_fimbriae	CU_fimbriae_virulence_factors	UTI89_C1110_sfaD_NA_S_fimbriae_minor_subunit_SfaD_Escherichia_coli_O18_K1_H7_UTI89_UPEC_CU_fimbriae	CU_fimbriae_virulence_factors	CAJ76290_clbJ_CAJ76290_putative_non_ribosomal_peptide_synthase_Escherichia_coli_O18_K1_H7_IHE3034_MNEC_Toxin	Toxin_virulence_factors	ECP_2805_NA_YP_670690_hemolysin_coregulated_protein_Hcp_Escherichia_coli_O6_K15_H31_536_UPEC_T6SS	T6SS_virulence_factors	ECABU_c33460_kpsU_II_YP_006107342_3_deoxy_D_manno_octulosonate_cytidylyltransferase_KpsU_Escherichia_coli_ABU_83972_NPEC_Serum_resistance	Serum_resistance_virulence_factors	c4316_chuY_NA_hypothetical_protein_Escherichia_coli_O6_K2_H1_CFT073_UPEC_Iron_uptake	Iron_uptake_virulence_factors			ECS88_3820_aufF_YP_002393400_fimbrial_chaperone_AufF_Escherichia_coli_O45_K1_H7_S88_MNEC_CU_fimbriae	CU_fimbriae_virulence_factors	UTI89_C3374_kpsT_K1_YP_542352_polysialic_acid_transport_ATP_binding_protein_kpsT_Escherichia_coli_O18_K1_H7_UTI89_UPEC_Serum_resistance
8	E2348C_3940_cesT_NA_chaperone_CesT_Escherichia_coli_O127_H6_E2348_69_EPEC_T3SS_TTSS	T3SS_TTSS_virulence_factors	Z0989_nleH1_NA_hypothetical_protein_Escherichia_coli_O157_H7_EDL933_EHEC_T3SS_TTSS	T3SS_TTSS_virulence_factors	EC042_3070_eivA_YP_006097365_type_III_secretion_system_protein_Escherichia_coli_O44_H18_042_EAEC_T3SS_TTSS	T3SS_TTSS_virulence_factors	L7039_etpJ_NA_type_II_secretion_protein_Escherichia_coli_O157_H7_EDL933_EHEC_T2SS	T2SS_virulence_factors					Z2077_nleG7_NA_hypothetical_protein_Escherichia_coli_O157_H7_EDL933_EHEC_T3SS_TTSS	T3SS_TTSS_virulence_factors	Z5105_espB_NA_secreted_protein_EspB_Escherichia_coli_O157_H7_EDL933_EHEC_T3SS_TTSS	T3SS_TTSS_virulence_factors													c2430_ybtU_NA_hypothetical_protein_Escherichia_coli_O6_K2_H1_CFT073_UPEC_Iron_uptake	Iron_uptake_virulence_factors	b3329_gspH_NP_417788_putative_general_secretory_pathway_component_cryptic_Escherichia_coli_K_12_MG1655_NPEC_T2SS	T2SS_virulence_factors	b3215_yhcA_NP_417682_putative_periplasmic_chaperone_protein_Escherichia_coli_K_12_MG1655_NPEC_CU_fimbriae	CU_fimbriae_virulence_factors	UTI89_C1111_sfaE_NA_S_fimbriae_periplasmic_chaperone_SfaE_Escherichia_coli_O18_K1_H7_UTI89_UPEC_CU_fimbriae	CU_fimbriae_virulence_factors	CAJ76291_clbI_CAJ76291_putative_polyketide_synthase_Escherichia_coli_O18_K1_H7_IHE3034_MNEC_Toxin	Toxin_virulence_factors	ECP_2806_NA_YP_670691_CLPA_B_type_chaperone_protein_Escherichia_coli_O6_K15_H31_536_UPEC_T6SS	T6SS_virulence_factors	ECABU_c33470_kpsC_II_YP_006107343_polysialic_acid_capsule_polysaccharide_export_protein_KpsC_Escherichia_coli_ABU_83972_NPEC_Serum_resistance	Serum_resistance_virulence_factors	c4317_chuU_NA_iron_ABC_transporter_permease_Escherichia_coli_O6_K2_H1_CFT073_UPEC_Iron_uptake	Iron_uptake_virulence_factors			ECS88_3821_aufE_YP_002393401_minor_fimbrial_subunit_AufE_Escherichia_coli_O45_K1_H7_S88_MNEC_CU_fimbriae	CU_fimbriae_virulence_factors
9	E2348C_3945_sepQ_NA_T3SS_structure_protein_SepQ_Escherichia_coli_O127_H6_E2348_69_EPEC_T3SS_TTSS	T3SS_TTSS_virulence_factors	Z1829_espK_NA_hypothetical_protein_Escherichia_coli_O157_H7_EDL933_EHEC_T3SS_TTSS	T3SS_TTSS_virulence_factors	EC042_3071_eivE_YP_006097366_type_III_secretion_system_protein_Escherichia_coli_O44_H18_042_EAEC_T3SS_TTSS	T3SS_TTSS_virulence_factors	L7040_etpK_NA_type_II_secretion_protein_Escherichia_coli_O157_H7_EDL933_EHEC_T2SS	T2SS_virulence_factors					Z2565_espM1_NA_putative_chaperone_protein_Escherichia_coli_O157_H7_EDL933_EHEC_T3SS_TTSS	T3SS_TTSS_virulence_factors	Z5106_espD_NA_secreted_protein_EspD_Escherichia_coli_O157_H7_EDL933_EHEC_T3SS_TTSS	T3SS_TTSS_virulence_factors													c2432_ybtT_NA_putative_thioesterase_Escherichia_coli_O6_K2_H1_CFT073_UPEC_Iron_uptake	Iron_uptake_virulence_factors	b3330_gspI_NP_417789_general_secretory_pathway_component_cryptic_Escherichia_coli_K_12_MG1655_NPEC_T2SS	T2SS_virulence_factors	b3216_yhcD_NP_417683_putative_outer_membrane_fimbrial_subunit_usher_protein_Escherichia_coli_K_12_MG1655_NPEC_CU_fimbriae	CU_fimbriae_virulence_factors	UTI89_C1112_sfaF_NA_S_fimbriae_outer_membrane_usher_Escherichia_coli_O18_K1_H7_UTI89_UPEC_CU_fimbriae	CU_fimbriae_virulence_factors	CAJ76292_clbH_CAJ76292_putative_non_ribosomal_peptide_synthase_Escherichia_coli_O18_K1_H7_IHE3034_MNEC_Toxin	Toxin_virulence_factors	ECP_2807_NA_YP_670692_VGR_related_protein_Escherichia_coli_O6_K15_H31_536_UPEC_T6SS	T6SS_virulence_factors	ECABU_c33480_kpsS_II_YP_006107344_polysialic_acid_capsule_biosynthesis_protein_KpsS_Escherichia_coli_ABU_83972_NPEC_Serum_resistance	Serum_resistance_virulence_factors	c4318_chuV_NA_hemin_importer_ATP_binding_subunit_Escherichia_coli_O6_K2_H1_CFT073_UPEC_Iron_uptake	Iron_uptake_virulence_factors			ECS88_3822_aufD_YP_002393402_minor_fimbrial_subunit_AufD_Escherichia_coli_O45_K1_H7_S88_MNEC_CU_fimbriae	CU_fimbriae_virulence_factors
10	E2348C_3946_NA_NA_hypothetical_protein_Escherichia_coli_O127_H6_E2348_69_EPEC_T3SS_TTSS	T3SS_TTSS_virulence_factors	Z3071_espJ_NA_hypothetical_protein_Escherichia_coli_O157_H7_EDL933_EHEC_T3SS_TTSS	T3SS_TTSS_virulence_factors	EC042_3072_eivG_YP_006097367_type_III_secretion_system_protein_Escherichia_coli_O44_H18_042_EAEC_T3SS_TTSS	T3SS_TTSS_virulence_factors	L7041_etpL_NA_type_II_secretion_protein_Escherichia_coli_O157_H7_EDL933_EHEC_T2SS	T2SS_virulence_factors							Z5112_tir_NA_putative_translocated_intimin_receptor_protein_Escherichia_coli_O157_H7_EDL933_EHEC_T3SS_TTSS	T3SS_TTSS_virulence_factors													c2433_ybtE_NA_23_dihydroxybenzoate_AMP_ligase_Escherichia_coli_O6_K2_H1_CFT073_UPEC_Iron_uptake	Iron_uptake_virulence_factors	b3331_gspJ_NP_417790_putative_general_secretory_pathway_component_cryptic_Escherichia_coli_K_12_MG1655_NPEC_T2SS	T2SS_virulence_factors	b3219_yhcF_NP_417686_putative_transcriptional_regulator_Escherichia_coli_K_12_MG1655_NPEC_CU_fimbriae	CU_fimbriae_virulence_factors	UTI89_C1113_sfaG_NA_S_fimbriae_minor_subunit_SfaG_Escherichia_coli_O18_K1_H7_UTI89_UPEC_CU_fimbriae	CU_fimbriae_virulence_factors	CAJ76293_clbG_CAJ76293_putative_malonyl_CoA_transacylase_Escherichia_coli_O18_K1_H7_IHE3034_MNEC_Toxin	Toxin_virulence_factors	ECP_2810_NA_YP_670695_VGR_related_protein_Escherichia_coli_O6_K15_H31_536_UPEC_T6SS	T6SS_virulence_factors	ECABU_c33550_kpsT_II_K5_YP_006107350_polysialic_acid_capsule_biosynthesis_transport_protein_KpsT_Escherichia_coli_ABU_83972_NPEC_Serum_resistance	Serum_resistance_virulence_factors	EC042_3315_fitR_YP_006097606_putative_iron_transport_transcriptional_regulator_Escherichia_coli_O44_H18_042_EAEC_Iron_uptake	Iron_uptake_virulence_factors			ECS88_3823_aufC_YP_002393403_outer_membrane_export_usher_protein_AufC_Escherichia_coli_O45_K1_H7_S88_MNEC_CU_fimbriae	CU_fimbriae_virulence_factors
11	E2348C_3947_NA_NA_hypothetical_protein_Escherichia_coli_O127_H6_E2348_69_EPEC_T3SS_TTSS	T3SS_TTSS_virulence_factors	Z3918_espM2_NA_putative_chaperone_protein_Escherichia_coli_O157_H7_EDL933_EHEC_T3SS_TTSS	T3SS_TTSS_virulence_factors	EC042_3073_eivF_YP_006097368_type_III_secretion_system_transcriptional_regulator_Escherichia_coli_O44_H18_042_EAEC_T3SS_TTSS	T3SS_TTSS_virulence_factors	L7042_etpM_NA_type_II_secretion_protein_Escherichia_coli_O157_H7_EDL933_EHEC_T2SS	T2SS_virulence_factors							Z5114_cesF_NA_hypothetical_protein_Escherichia_coli_O157_H7_EDL933_EHEC_T3SS_TTSS	T3SS_TTSS_virulence_factors													c2436_fyuA_NA_putative_pesticin_receptor_Escherichia_coli_O6_K2_H1_CFT073_UPEC_Iron_uptake	Iron_uptake_virulence_factors	b3332_gspK_NP_417791_general_secretory_pathway_component_cryptic_Escherichia_coli_K_12_MG1655_NPEC_T2SS	T2SS_virulence_factors	b4569_yhcE_AEJ58620_hypothetical_protein_Escherichia_coli_K_12_MG1655_NPEC_CU_fimbriae	CU_fimbriae_virulence_factors	UTI89_C1115_sfaH_NA_S_fimbriae_minor_subunit_SfaH_Escherichia_coli_O18_K1_H7_UTI89_UPEC_CU_fimbriae	CU_fimbriae_virulence_factors	CAJ76294_clbF_CAJ76294_putative_acyl_CoA_dehydrogenase_Escherichia_coli_O18_K1_H7_IHE3034_MNEC_Toxin	Toxin_virulence_factors	ECP_2813_NA_YP_670698_hypothetical_protein_Escherichia_coli_O6_K15_H31_536_UPEC_T6SS	T6SS_virulence_factors	ECABU_c33560_kpsM_II_K5_YP_006107351_polysialic_acid_capsule_biosynthesis_transport_protein_KpsM_Escherichia_coli_ABU_83972_NPEC_Serum_resistance	Serum_resistance_virulence_factors	EC042_3316_fitE_YP_006097607_iron_compound_ABC_transporter_substrate_binding_protein_Escherichia_coli_O44_H18_042_EAEC_Iron_uptake	Iron_uptake_virulence_factors			ECS88_3824_aufB_YP_002393404_fimbrial_chaperone_AufB_Escherichia_coli_O45_K1_H7_S88_MNEC_CU_fimbriae	CU_fimbriae_virulence_factors
12	E2348C_3948_escN_NA_translocator_EscN_Escherichia_coli_O127_H6_E2348_69_EPEC_T3SS_TTSS	T3SS_TTSS_virulence_factors	Z3920_espW_NA_hypothetical_protein_Escherichia_coli_O157_H7_EDL933_EHEC_T3SS_TTSS	T3SS_TTSS_virulence_factors	EC042_3074_NA_YP_006097369_hypothetical_protein_Escherichia_coli_O44_H18_042_EAEC_T3SS_TTSS	T3SS_TTSS_virulence_factors	L7043_etpN_NA_type_II_secretion_protein_Escherichia_coli_O157_H7_EDL933_EHEC_T2SS	T2SS_virulence_factors							Z5115_espH_NA_hypothetical_protein_Escherichia_coli_O157_H7_EDL933_EHEC_T3SS_TTSS	T3SS_TTSS_virulence_factors															b3333_gspL_NP_417792_general_secretory_pathway_component_cryptic_Escherichia_coli_K_12_MG1655_NPEC_T2SS	T2SS_virulence_factors					CAJ76295_clbE_CAJ76295_putative_D_alanyl_carrier_protein_Escherichia_coli_O18_K1_H7_IHE3034_MNEC_Toxin	Toxin_virulence_factors	ECP_2814_NA_YP_670699_hypothetical_protein_Escherichia_coli_O6_K15_H31_536_UPEC_T6SS	T6SS_virulence_factors	UTI89_C3375_kpsM_K1_YP_542353_polysialic_acid_transport_protein_KpsM_Escherichia_coli_O18_K1_H7_UTI89_UPEC_Serum_resistance	Serum_resistance_virulence_factors	EC042_3317_fitD_YP_006097608_iron_compound_ABC_transporter_permease_Escherichia_coli_O44_H18_042_EAEC_Iron_uptake	Iron_uptake_virulence_factors			ECS88_3825_aufA_YP_002393405_Auf_fimbriae_major_fimbrial_subunit_AufA_Escherichia_coli_O45_K1_H7_S88_MNEC_CU_fimbriae	CU_fimbriae_virulence_factors
13	E2348C_3949_escV_NA_translocator_EscV_Escherichia_coli_O127_H6_E2348_69_EPEC_T3SS_TTSS	T3SS_TTSS_virulence_factors	Z4326_espL2_NA_putative_enterotoxin_Escherichia_coli_O157_H7_EDL933_EHEC_T3SS_TTSS	T3SS_TTSS_virulence_factors	PGA_00447_eivJ_CDP66667_type_III_secretion_system_protein_Escherichia_coli_D6_113.11_MPEC_T3SS_TTSS	T3SS_TTSS_virulence_factors	Z_L7031_stcE_AAC70099_hypothetical_protein_Escherichia_coli_O157_H7_EDL933_EHEC_Toxin	Toxin_virulence_factors							Z5122_sepZ_espZ_NA_hypothetical_protein_Escherichia_coli_O157_H7_EDL933_EHEC_T3SS_TTSS	T3SS_TTSS_virulence_factors															b3334_gspM_NP_417793_general_secretory_pathway_component_cryptic_Escherichia_coli_K_12_MG1655_NPEC_T2SS	T2SS_virulence_factors					CAJ76296_clbD_CAJ76296_putative_3_hydroxyacyl_CoA_dehydrogenase_Escherichia_coli_O18_K1_H7_IHE3034_MNEC_Toxin	Toxin_virulence_factors	ECP_2815_NA_YP_670700_hypothetical_protein_Escherichia_coli_O6_K15_H31_536_UPEC_T6SS	T6SS_virulence_factors			EC042_3318_fitC_YP_006097609_iron_compound_ABC_transporter_permease_Escherichia_coli_O44_H18_042_EAEC_Iron_uptake	Iron_uptake_virulence_factors
14	E2348C_3950_mpc_NA_regulator_Mpc_Escherichia_coli_O127_H6_E2348_69_EPEC_T3SS_TTSS	T3SS_TTSS_virulence_factors	Z4328_nleB1_NA_hypothetical_protein_Escherichia_coli_O157_H7_EDL933_EHEC_T3SS_TTSS	T3SS_TTSS_virulence_factors	Z0065_espY1_NA_hypothetical_protein_Escherichia_coli_O157_H7_EDL933_EHEC_T3SS_TTSS	T3SS_TTSS_virulence_factors																									b3335_gspO_NP_417794_bifunctional_prepilin_leader_peptidase_methylase_Escherichia_coli_K_12_MG1655_NPEC_T2SS	T2SS_virulence_factors					CAJ76297_clbC_CAJ76297_putative_polyketide_synthase_Escherichia_coli_O18_K1_H7_IHE3034_MNEC_Toxin	Toxin_virulence_factors	ECP_2817_NA_YP_670702_hypothetical_protein_Escherichia_coli_O6_K15_H31_536_UPEC_T6SS	T6SS_virulence_factors			EC042_3319_fitB_YP_006097610_iron_compound_ABC_transporter_ATP_binding_protein_Escherichia_coli_O44_H18_042_EAEC_Iron_uptake	Iron_uptake_virulence_factors
15	E2348C_3953_escJ_NA_T3SS_structure_protein_EscJ_Escherichia_coli_O127_H6_E2348_69_EPEC_T3SS_TTSS	T3SS_TTSS_virulence_factors	Z4329_nleE_NA_hypothetical_protein_Escherichia_coli_O157_H7_EDL933_EHEC_T3SS_TTSS	T3SS_TTSS_virulence_factors	Z0078_espY2_NA_hypothetical_protein_Escherichia_coli_O157_H7_EDL933_EHEC_T3SS_TTSS	T3SS_TTSS_virulence_factors																															CAJ76298_clbB_CAJ76298_putative_hybrid_polyketide_non_ribosomal_peptide_synthetase_Escherichia_coli_O18_K1_H7_IHE3034_MNEC_Toxin	Toxin_virulence_factors	ECP_2819_NA_YP_670704_hypothetical_protein_Escherichia_coli_O6_K15_H31_536_UPEC_T6SS	T6SS_virulence_factors			EC042_3320_fitA_YP_006097611_TonB_dependent_receptor_Escherichia_coli_O44_H18_042_EAEC_Iron_uptake	Iron_uptake_virulence_factors
16	E2348C_3954_sepD_NA_secretion_switching_protein_SepD_Escherichia_coli_O127_H6_E2348_69_EPEC_T3SS_TTSS	T3SS_TTSS_virulence_factors	Z5107_espA_NA_secreted_protein_EspA_Escherichia_coli_O157_H7_EDL933_EHEC_T3SS_TTSS	T3SS_TTSS_virulence_factors	Z0521_espY3_NA_hypothetical_protein_Escherichia_coli_O157_H7_EDL933_EHEC_T3SS_TTSS	T3SS_TTSS_virulence_factors																															CAJ76299_clbR_CAJ76299_putative_regulatory_protein_Escherichia_coli_O18_K1_H7_IHE3034_MNEC_Toxin	Toxin_virulence_factors	ECP_2820_NA_YP_670705_hypothetical_protein_Escherichia_coli_O6_K15_H31_536_UPEC_T6SS	T6SS_virulence_factors			ECP_0379_upaB_YP_668312_autotransporter_Escherichia_coli_O6_K15_H31_536_UPEC_Autotransporter_T5SS	Autotransporter_T5SS_virulence_factors
17	E2348C_3955_escC_NA_T3SS_structure_protein_EscC_Escherichia_coli_O127_H6_E2348_69_EPEC_T3SS_TTSS	T3SS_TTSS_virulence_factors	Z5113_map_NA_hypothetical_protein_Escherichia_coli_O157_H7_EDL933_EHEC_T3SS_TTSS	T3SS_TTSS_virulence_factors	Z5211_espY4_NA_hypothetical_protein_Escherichia_coli_O157_H7_EDL933_EHEC_T3SS_TTSS	T3SS_TTSS_virulence_factors																																	ECP_2821_NA_YP_670706_hypothetical_protein_Escherichia_coli_O6_K15_H31_536_UPEC_T6SS	T6SS_virulence_factors
18	E2348C_3956_cesD_NA_chaperone_CesD_Escherichia_coli_O127_H6_E2348_69_EPEC_T3SS_TTSS	T3SS_TTSS_virulence_factors	Z6021_nleH2_NA_hypothetical_protein_Escherichia_coli_O157_H7_EDL933_EHEC_T3SS_TTSS	T3SS_TTSS_virulence_factors																																			ECP_2822_NA_YP_670707_hypothetical_protein_Escherichia_coli_O6_K15_H31_536_UPEC_T6SS	T6SS_virulence_factors
19	E2348C_3957_grlA_NA_positive_regulator_GrlA_Escherichia_coli_O127_H6_E2348_69_EPEC_T3SS_TTSS	T3SS_TTSS_virulence_factors	Z6024_nleA_espI_NA_hypothetical_protein_Escherichia_coli_O157_H7_EDL933_EHEC_T3SS_TTSS	T3SS_TTSS_virulence_factors																																			ECP_2823_NA_YP_670708_hypothetical_protein_Escherichia_coli_O6_K15_H31_536_UPEC_T6SS	T6SS_virulence_factors
20	E2348C_3958_grlR_NA_negative_regulator_GrlR_Escherichia_coli_O127_H6_E2348_69_EPEC_T3SS_TTSS	T3SS_TTSS_virulence_factors
21	E2348C_3959_NA_NA_hypothetical_protein_Escherichia_coli_O127_H6_E2348_69_EPEC_T3SS_TTSS	T3SS_TTSS_virulence_factors
22	E2348C_3960_escU_NA_secretion_system_apparatus_protein_SsaU_Escherichia_coli_O127_H6_E2348_69_EPEC_T3SS_TTSS	T3SS_TTSS_virulence_factors
23	E2348C_3961_escT_NA_T3SS_structure_protein_EscT_Escherichia_coli_O127_H6_E2348_69_EPEC_T3SS_TTSS	T3SS_TTSS_virulence_factors
24	E2348C_3962_escS_NA_T3SS_structure_protein_EscS_Escherichia_coli_O127_H6_E2348_69_EPEC_T3SS_TTSS	T3SS_TTSS_virulence_factors
25	E2348C_3963_escR_NA_type_III_secretion_system_protein_Escherichia_coli_O127_H6_E2348_69_EPEC_T3SS_TTSS	T3SS_TTSS_virulence_factors
26	E2348C_3964_NA_NA_component_of_T3SS_Escherichia_coli_O127_H6_E2348_69_EPEC_T3SS_TTSS	T3SS_TTSS_virulence_factors
27	E2348C_3965_NA_NA_component_of_T3SS_Escherichia_coli_O127_H6_E2348_69_EPEC_T3SS_TTSS	T3SS_TTSS_virulence_factors
28	E2348C_3966_NA_NA_component_of_T3SS_Escherichia_coli_O127_H6_E2348_69_EPEC_T3SS_TTSS	T3SS_TTSS_virulence_factors
29	E2348C_3967_NA_NA_component_of_T3SS_Escherichia_coli_O127_H6_E2348_69_EPEC_T3SS_TTSS	T3SS_TTSS_virulence_factors
30	E2348C_3968_ler_NA_transcription_regulator_Ler_Escherichia_coli_O127_H6_E2348_69_EPEC_T3SS_TTSS	T3SS_TTSS_virulence_factors
31	E2348C_3970_espG1_NA_LEE_encoded_effector_EspG_Escherichia_coli_O127_H6_E2348_69_EPEC_T3SS_TTSS	T3SS_TTSS_virulence_factors
32	Z0985_nleB2_NA_hypothetical_protein_Escherichia_coli_O157_H7_EDL933_EHEC_T3SS_TTSS	T3SS_TTSS_virulence_factors
33	Z5102_orf29_NA_hypothetical_protein_Escherichia_coli_O157_H7_EDL933_EHEC_T3SS_TTSS	T3SS_TTSS_virulence_factors
34	Z5103_escF_NA_hypothetical_protein_Escherichia_coli_O157_H7_EDL933_EHEC_T3SS_TTSS	T3SS_TTSS_virulence_factors
35	Z5104_cesD2_NA_hypothetical_protein_Escherichia_coli_O157_H7_EDL933_EHEC_T3SS_TTSS	T3SS_TTSS_virulence_factors
36	Z5108_sepL_NA_hypothetical_protein_Escherichia_coli_O157_H7_EDL933_EHEC_T3SS_TTSS	T3SS_TTSS_virulence_factors
37	Z5109_escD_NA_hypothetical_protein_Escherichia_coli_O157_H7_EDL933_EHEC_T3SS_TTSS	T3SS_TTSS_virulence_factors
38	Z5110_eae_NA_intimin_adherence_protein_Escherichia_coli_O157_H7_EDL933_EHEC_T3SS_TTSS	T3SS_TTSS_virulence_factors
39	Z5111_cesT_NA_hypothetical_protein_Escherichia_coli_O157_H7_EDL933_EHEC_T3SS_TTSS	T3SS_TTSS_virulence_factors
40	Z5116_sepQ_escQ_NA_hypothetical_protein_Escherichia_coli_O157_H7_EDL933_EHEC_T3SS_TTSS	T3SS_TTSS_virulence_factors
41	Z5117_orf16_NA_hypothetical_protein_Escherichia_coli_O157_H7_EDL933_EHEC_T3SS_TTSS	T3SS_TTSS_virulence_factors
42	Z5118_orf15_NA_hypothetical_protein_Escherichia_coli_O157_H7_EDL933_EHEC_T3SS_TTSS	T3SS_TTSS_virulence_factors
43	Z5119_escN_NA_hypothetical_protein_Escherichia_coli_O157_H7_EDL933_EHEC_T3SS_TTSS	T3SS_TTSS_virulence_factors
44	Z5120_escV_NA_hypothetical_protein_Escherichia_coli_O157_H7_EDL933_EHEC_T3SS_TTSS	T3SS_TTSS_virulence_factors
45	Z5121_orf12_NA_hypothetical_protein_Escherichia_coli_O157_H7_EDL933_EHEC_T3SS_TTSS	T3SS_TTSS_virulence_factors
46	Z5124_escJ_NA_hypothetical_protein_Escherichia_coli_O157_H7_EDL933_EHEC_T3SS_TTSS	T3SS_TTSS_virulence_factors
47	Z5125_sepD_NA_hypothetical_protein_Escherichia_coli_O157_H7_EDL933_EHEC_T3SS_TTSS	T3SS_TTSS_virulence_factors
48	Z5126_escC_NA_hypothetical_protein_Escherichia_coli_O157_H7_EDL933_EHEC_T3SS_TTSS	T3SS_TTSS_virulence_factors
49	Z5127_cesD_NA_hypothetical_protein_Escherichia_coli_O157_H7_EDL933_EHEC_T3SS_TTSS	T3SS_TTSS_virulence_factors
50	Z5128_grlA_NA_hypothetical_protein_Escherichia_coli_O157_H7_EDL933_EHEC_T3SS_TTSS	T3SS_TTSS_virulence_factors
51	Z5129_grlR_NA_negative_regulator_GrlR_Escherichia_coli_O157_H7_EDL933_EHEC_T3SS_TTSS	T3SS_TTSS_virulence_factors
52	Z5131_etgA_NA_hypothetical_protein_Escherichia_coli_O157_H7_EDL933_EHEC_T3SS_TTSS	T3SS_TTSS_virulence_factors
53	Z5132_escU_NA_secretion_system_apparatus_protein_SsaU_Escherichia_coli_O157_H7_EDL933_EHEC_T3SS_TTSS	T3SS_TTSS_virulence_factors
54	Z5133_escT_NA_hypothetical_protein_Escherichia_coli_O157_H7_EDL933_EHEC_T3SS_TTSS	T3SS_TTSS_virulence_factors
55	Z5134_escS_NA_hypothetical_protein_Escherichia_coli_O157_H7_EDL933_EHEC_T3SS_TTSS	T3SS_TTSS_virulence_factors
56	Z5135_escR_NA_type_III_secretion_system_protein_Escherichia_coli_O157_H7_EDL933_EHEC_T3SS_TTSS	T3SS_TTSS_virulence_factors
57	Z5136_escL_NA_hypothetical_protein_Escherichia_coli_O157_H7_EDL933_EHEC_T3SS_TTSS	T3SS_TTSS_virulence_factors
58	Z5137_orf4_NA_hypothetical_protein_Escherichia_coli_O157_H7_EDL933_EHEC_T3SS_TTSS	T3SS_TTSS_virulence_factors
59	Z5138_cesAB_NA_hypothetical_protein_Escherichia_coli_O157_H7_EDL933_EHEC_T3SS_TTSS	T3SS_TTSS_virulence_factors
60	Z5139_escE_NA_hypothetical_protein_Escherichia_coli_O157_H7_EDL933_EHEC_T3SS_TTSS	T3SS_TTSS_virulence_factors
61	Z5140_ler_NA_hypothetical_protein_Escherichia_coli_O157_H7_EDL933_EHEC_T3SS_TTSS	T3SS_TTSS_virulence_factors
62	Z5142_espG_NA_hypothetical_protein_Escherichia_coli_O157_H7_EDL933_EHEC_T3SS_TTSS	T3SS_TTSS_virulence_factors
63	Z6020_nleF_NA_hypothetical_protein_Escherichia_coli_O157_H7_EDL933_EHEC_T3SS_TTSS	T3SS_TTSS_virulence_factors
[truncated: 37 more columns]
